# Supplementary material for: Multiplex Screening for Interacting Compounds in Paediatric Acute Myeloid Leukaemia
Source: Int J Mol Sci. 2021 Sep 21;22(18):10163. doi: 10.3390/ijms221810163 (PMC8468645; doi:10.3390/ijms221810163)
Supplement: Supplementary file 1 [file ijms-22-10163-s001.zip]

Archive with 1 entries (1 files):
- ijms-1334665-supplementary.pdf
